# Supplementary material for: The Conoid Associated Motor MyoH Is Indispensable for Toxoplasma gondii Entry and Exit from Host Cells
Source: PLoS Pathog. 2016 Jan 13;12(1):e1005388. doi: 10.1371/journal.ppat.1005388 (PMC4711953; doi:10.1371/journal.ppat.1005388)
Supplement: S1 Dataset — (XLSX) [file ppat.1005388.s009.xlsx]

## Sheet: overview_percentage_of_spectra
pl13084_AGraindorge					GT1	GT1	ME49	ME49
#	Identified Proteins (46)	Accession Number	Molecular Weight	Protein Grouping Ambiguity	GT1_A1	GT1_B1	ME49_A1	ME49_B1
1	| organism=Toxoplasma_gondii_GT1 | product=myosin, putative | location=TGGT1_chrVI:2462097-2480635(-) | length=1513 | sequence_SO=chromosome | SO=protein_coding	TGGT1_046630	170 kDa		0.02	0.087	0	0
2	| organism=Toxoplasma_gondii_GT1 | product=conserved hypothetical protein | location=TGGT1_chrX:3392392-3403065(+) | length=1941 | sequence_SO=chromosome | SO=protein_coding	TGGT1_078300	221 kDa		0.025	0	0	0
3	| organism=Toxoplasma_gondii_GT1 | product=clathrin heavy chain, putative | location=TGGT1_chrIX:3019908-3032085(-) | length=1731 | sequence_SO=chromosome | SO=protein_coding	TGGT1_032170	194 kDa	true	0.0053	0	0	0
19	| organism=Toxoplasma_gondii_ME49 | product=myosin H | location=TGME49_chrVI:2451279-2469893(-) | length=1513 | sequence_SO=chromosome | SO=protein_coding	TGME49_243250	170 kDa		0	0	0.017	0.077
22	| organism=Toxoplasma_gondii_ME49 | product=rhoptry neck protein RON3 | location=TGME49_chrX:3453595-3464270(+) | length=1958 | sequence_SO=chromosome | SO=protein_coding	TGME49_223920	223 kDa	true	0	0	0.021	0
25	| organism=Toxoplasma_gondii_ME49 | product=chain i, clathrin d6 coat with auxilin j-domain | location=TGME49_chrIX:3961429-3973636(-) | length=1731 | sequence_SO=chromosome | SO=protein_coding	TGME49_290950	195 kDa		0	0	0.0047	0

## Sheet: overview_protein_probabilities
pl13084_AGraindorge					GT1	GT1	ME49	ME49
#	Identified Proteins (46)	Accession Number	Molecular Weight	Protein Grouping Ambiguity	GT1_A1	GT1_B1	ME49_A1	ME49_B1
1	| organism=Toxoplasma_gondii_GT1 | product=myosin, putative | location=TGGT1_chrVI:2462097-2480635(-) | length=1513 | sequence_SO=chromosome | SO=protein_coding	TGGT1_046630	170 kDa		1	1	0	0
2	| organism=Toxoplasma_gondii_GT1 | product=conserved hypothetical protein | location=TGGT1_chrX:3392392-3403065(+) | length=1941 | sequence_SO=chromosome | SO=protein_coding	TGGT1_078300	221 kDa		1	0	0	0
3	| organism=Toxoplasma_gondii_GT1 | product=clathrin heavy chain, putative | location=TGGT1_chrIX:3019908-3032085(-) | length=1731 | sequence_SO=chromosome | SO=protein_coding	TGGT1_032170	194 kDa	true	1	0	0	0
19	| organism=Toxoplasma_gondii_ME49 | product=myosin H | location=TGME49_chrVI:2451279-2469893(-) | length=1513 | sequence_SO=chromosome | SO=protein_coding	TGME49_243250	170 kDa		0	0	1	1
22	| organism=Toxoplasma_gondii_ME49 | product=rhoptry neck protein RON3 | location=TGME49_chrX:3453595-3464270(+) | length=1958 | sequence_SO=chromosome | SO=protein_coding	TGME49_223920	223 kDa	true	0	0	1	0
25	| organism=Toxoplasma_gondii_ME49 | product=chain i, clathrin d6 coat with auxilin j-domain | location=TGME49_chrIX:3961429-3973636(-) | length=1731 | sequence_SO=chromosome | SO=protein_coding	TGME49_290950	195 kDa		0	0	1	0

## Sheet: overview_spectrum_counts
pl13084_AGraindorge				GT1	GT1	ME49	ME49
#	Identified Proteins (46)	Accession Number	Molecular Weight	GT1_A1	GT1_B1	ME49_A1	ME49_B1
2	| organism=Toxoplasma_gondii_GT1 | product=conserved hypothetical protein | location=TGGT1_chrX:3392392-3403065(+) | length=1941 | sequence_SO=chromosome | SO=protein_coding	TGGT1_078300	221 kDa	14	0	0	0
1	| organism=Toxoplasma_gondii_GT1 | product=myosin, putative | location=TGGT1_chrVI:2462097-2480635(-) | length=1513 | sequence_SO=chromosome | SO=protein_coding	TGGT1_046630	170 kDa	11	56	0	0
3	| organism=Toxoplasma_gondii_GT1 | product=clathrin heavy chain, putative | location=TGGT1_chrIX:3019908-3032085(-) | length=1731 | sequence_SO=chromosome | SO=protein_coding	TGGT1_032170	194 kDa	3	0	0	0
19	| organism=Toxoplasma_gondii_ME49 | product=myosin H | location=TGME49_chrVI:2451279-2469893(-) | length=1513 | sequence_SO=chromosome | SO=protein_coding	TGME49_243250	170 kDa	0	0	11	56
22	| organism=Toxoplasma_gondii_ME49 | product=rhoptry neck protein RON3 | location=TGME49_chrX:3453595-3464270(+) | length=1958 | sequence_SO=chromosome | SO=protein_coding	TGME49_223920	223 kDa	0	0	13	0
25	| organism=Toxoplasma_gondii_ME49 | product=chain i, clathrin d6 coat with auxilin j-domain | location=TGME49_chrIX:3961429-3973636(-) | length=1731 | sequence_SO=chromosome | SO=protein_coding	TGME49_290950	195 kDa	0	0	3	0

## Sheet: overview_unique_peptide_counts
pl13084_AGraindorge					GT1	GT1	ME49	ME49
#	Identified Proteins (46)	Accession Number	Molecular Weight	Protein Grouping Ambiguity	GT1_A1	GT1_B1	ME49_A1	ME49_B1
2	| organism=Toxoplasma_gondii_GT1 | product=conserved hypothetical protein | location=TGGT1_chrX:3392392-3403065(+) | length=1941 | sequence_SO=chromosome | SO=protein_coding	TGGT1_078300	221 kDa		14	0	0	0
1	| organism=Toxoplasma_gondii_GT1 | product=myosin, putative | location=TGGT1_chrVI:2462097-2480635(-) | length=1513 | sequence_SO=chromosome | SO=protein_coding	TGGT1_046630	170 kDa		11	42	0	0
3	| organism=Toxoplasma_gondii_GT1 | product=clathrin heavy chain, putative | location=TGGT1_chrIX:3019908-3032085(-) | length=1731 | sequence_SO=chromosome | SO=protein_coding	TGGT1_032170	194 kDa	true	2	0	0	0
19	| organism=Toxoplasma_gondii_ME49 | product=myosin H | location=TGME49_chrVI:2451279-2469893(-) | length=1513 | sequence_SO=chromosome | SO=protein_coding	TGME49_243250	170 kDa		0	0	11	43
22	| organism=Toxoplasma_gondii_ME49 | product=rhoptry neck protein RON3 | location=TGME49_chrX:3453595-3464270(+) | length=1958 | sequence_SO=chromosome | SO=protein_coding	TGME49_223920	223 kDa	true	0	0	13	0
25	| organism=Toxoplasma_gondii_ME49 | product=chain i, clathrin d6 coat with auxilin j-domain | location=TGME49_chrIX:3961429-3973636(-) | length=1731 | sequence_SO=chromosome | SO=protein_coding	TGME49_290950	195 kDa		0	0	2	0

## Sheet: overview_unique_spectrum_counts
pl13084_AGraindorge					GT1	GT1	ME49	ME49
#	Identified Proteins (46)	Accession Number	Molecular Weight	Protein Grouping Ambiguity	GT1_A1	GT1_B1	ME49_A1	ME49_B1
19	| organism=Toxoplasma_gondii_ME49 | product=myosin H | location=TGME49_chrVI:2451279-2469893(-) | length=1513 | sequence_SO=chromosome | SO=protein_coding	TGME49_243250	170 kDa		0	0	11	56
22	| organism=Toxoplasma_gondii_ME49 | product=rhoptry neck protein RON3 | location=TGME49_chrX:3453595-3464270(+) | length=1958 | sequence_SO=chromosome | SO=protein_coding	TGME49_223920	223 kDa	true	0	0	13	0
25	| organism=Toxoplasma_gondii_ME49 | product=chain i, clathrin d6 coat with auxilin j-domain | location=TGME49_chrIX:3961429-3973636(-) | length=1731 | sequence_SO=chromosome | SO=protein_coding	TGME49_290950	195 kDa		0	0	3	0
1	| organism=Toxoplasma_gondii_GT1 | product=myosin, putative | location=TGGT1_chrVI:2462097-2480635(-) | length=1513 | sequence_SO=chromosome | SO=protein_coding	TGGT1_046630	170 kDa		11	56	0	0
2	| organism=Toxoplasma_gondii_GT1 | product=conserved hypothetical protein | location=TGGT1_chrX:3392392-3403065(+) | length=1941 | sequence_SO=chromosome | SO=protein_coding	TGGT1_078300	221 kDa		14	0	0	0
3	| organism=Toxoplasma_gondii_GT1 | product=clathrin heavy chain, putative | location=TGGT1_chrIX:3019908-3032085(-) | length=1731 | sequence_SO=chromosome | SO=protein_coding	TGGT1_032170	194 kDa	true	3	0	0	0
